# Supplementary material for: A Novel Multi-Strain E3 Probiotic Formula Improved the Gastrointestinal Symptoms and Quality of Life in Chinese Psoriasis Patients
Source: Microorganisms. 2024 Jan 19;12(1):208. doi: 10.3390/microorganisms12010208 (PMC10820679; doi:10.3390/microorganisms12010208)
Supplement: Supplementary file 1 [file microorganisms-12-00208-s001.zip]

Archive with 3 entries (3 files):
- Figures and Tables caption_20231221.pdf
- psoriasis_GI_suppl-figures_20231221.pdf
- psoriasis_GI_suppl-tables_20231221.xlsx
