# Supplementary material for: A Novel Multi-Strain E3 Probiotic Formula Improved the Gastrointestinal Symptoms and Quality of Life in Chinese Psoriasis Patients
Source: Microorganisms. 2024 Jan 19;12(1):208. doi: 10.3390/microorganisms12010208 (PMC10820679; doi:10.3390/microorganisms12010208)
Supplement: Supplementary file 1 [file microorganisms-12-00208-s001.zip › psoriasis_GI_suppl-tables_20231221.xlsx]

## Sheet: Table S1. ADONIS Results
	Supplementary Table S1. ADONIS Results of Beta Diversity Distances
	p-value	bray_curtis	cosine	hamming	jaccard	gUniFrac	uwUniFrac	wnUniFrac	wUniFrac
	BSFS_response	0.001	0.001	0.001	0.001	0.087	0.002	0.132	0.119
	timepoint	0.083	0.477	0.005	0.019	0.566	0.01	0.589	0.592
	severity	0.004	0.024	0.004	0.003	0.253	0.043	0.245	0.27
	antibiotics_1m	0.006	0.305	0.429	0.012	0.119	0.135	0.126	0.121
	probiotics_3m	0.835	0.679	0.364	0.479	0.783	0.376	0.776	0.77
	BSFS_response*timepoint	1	0.999	1	1	0.997	0.99	0.993	0.993
	R2	bray_curtis	cosine	hamming	jaccard	gUniFrac	uwUniFrac	wnUniFrac	wUniFrac
	BSFS_response	0.0387	0.041	0.0196	0.0282	0.0192	0.0339	0.0192	0.019
	timepoint	0.0144	0.0106	0.0148	0.0151	0.0085	0.0238	0.0085	0.0085
	severity	0.0192	0.0212	0.0153	0.0178	0.0139	0.0169	0.0139	0.0138
	antibiotics_1m	0.0312	0.0314	0.0226	0.027	0.0343	0.0265	0.0343	0.0343
	probiotics_3m	0.0085	0.0084	0.0115	0.0108	0.0062	0.0112	0.0062	0.0061
	BSFS_response*timepoint	0.0043	0.002	0.0065	0.0057	0.002	0.0058	0.002	0.002
	res	0.8838	0.8853	0.9097	0.8954	0.9158	0.8819	0.9158	0.9162
		1	1	1	1	1	1	1	1

## Sheet: Table S2. Taxo classification
	Supplementary Table S2. Taxo classification of differentially abundant ASVs identified by ANCOM-BC2
	ASV-ID	Feature ID	Taxon	Confidence
	DA-ASV1	3e75da00f0b8fefa3c1370c8b0600a95	g: Lactobacillus | s: Lactobacillus acidophilus	0.938854
	DA-ASV2	721a741bef4a5db0211de1a5b84a8b5b	g: Parabacteroides | s: Parabacteroides distasonis	0.716502
	DA-ASV3	85e43edd6eb1507d74c8b81f6448865f	f: Oscillospiraceae | g: Oscillibacter	0.998251
	DA-ASV4	8cec479da287209d3c7d464f14242794	g: CAG-352 | s: uncultured bacterium	0.797107
	DA-ASV5	bd4606ad663e209e745c8c51b4deeee8	g: Bacteroides | s: Bacteroides vulgatus	0.993705
	DA-ASV6	c3103408bd64a50afc4af497658f5164	g: Escherichia-Shigella | s: Escherichia sp.	0.997916
	DA-ASV7	fe0d9776e545350d61d2a2bc6ebbc559	g: Bilophila | s: Bilophila wadsworthia	0.704999
	DA-ASV8	ab094218743ac1a1e8e57fad028130fd	g: Fusicatenibacter | s: uncultured organism	0.976479

## Sheet: Table S3. ANCOM-BC2 (response)
	Table S3. Differentially abundant ASVs (taxon assigned by q2-feature-classifier) identified by ANCOM-BC2 between responder and non-responder groups.
	Feature ID	Taxon	Lfc	W	q value
	ab094218743ac1a1e8e57fad028130fd	g: Fusicatenibacter | s: uncultured organism	3.0393	4.1256	0.0147
